# Supplementary material for: Screening of Endophytic Bacteria of Leucojum aestivum ‘Gravety Giant’ as a Potential Source of Alkaloids and as Antagonist to Some Plant Fungal Pathogens
Source: Microorganisms. 2022 Oct 21;10(10):2089. doi: 10.3390/microorganisms10102089 (PMC9609000; doi:10.3390/microorganisms10102089)
Supplement: Supplementary file 1 [file microorganisms-10-02089-s001.zip]

Archive with 1 entries (1 files):
- microorganisms-1958442-supplementary.pdf
